# Supplementary material for: Diurnal and Seasonal Variations in the Net Ecosystem CO2 Exchange of a Pasture in the Three-River Source Region of the Qinghai−Tibetan Plateau
Source: PLoS One. 2017 Jan 27;12(1):e0170963. doi: 10.1371/journal.pone.0170963 (PMC5271413; doi:10.1371/journal.pone.0170963)
Supplement: S1 Table — Abbreviations: PPFD, photosynthetic photon flux density; VPD, vapor pressure deficit; Ta, daily mean air temperature; Tsoil, soil temperature at a depth of 5 cm; PPT, daily precipitation; SWC, soil water content at a depth of 5 cm, NEE, daily net ecosystem CO2 exchange; Re, ecosystem respiration; and LAI, leaf area index (LAI). (XLSX) [file pone.0170963.s002.xlsx]

## Sheet: Sheet1
S1 Table. Temporal variation of meteorological, biological factors and carbon dioxideexchange (PPFD, Ts, SWC, Ta, VPD, PPT, Re, NEE, LAI) during 2008.
Date	PPFD (μmol m−2 s−1)	Ts (°C)	Ta (°C)	VPD (kPa)	SWC (%)	PPT (mm)	NEE (μmol CO2 m−2 s−1)	Re (μmol CO2 m−2 s−1)	LAI
01/01/2008	279.283	-4.26167	-2.90154	0.37951	8.30417	0.1	0.15828	0.15828	0
01/02/2008	261.841	-5.0198	-2.17684	0.40008	8.07813	0	0.13487	0.13487	0
01/03/2008	279.176	-5.92526	-2.00897	0.41964	7.82396	0	0.11616	0.11616	0
01/04/2008	268.344	-5.52481	1.79754	0.64406	7.89896	0	0.1242	0.1242	0
01/05/2008	258.691	-6.32856	0.183208	0.60066	7.7375	0	0.10937	0.10937	0
01/06/2008	268.18	-5.91933	0.924646	0.6533	7.75208	0	0.11698	0.11698	0
01/07/2008	269.893	-5.63856	-0.506787	0.53857	7.80328	0	0.12235	0.12235	0
01/08/2008	249.807	-5.37126	0.654259	0.56702	7.80741	0	0.03166	0.03166	0
01/09/2008	277.295	-5.245	2.6878	0.67063	7.83333	0	0.0557	0.0557	0
01/10/2008	281.455	-4.98741	3.66094	0.69788	7.88235	0	0.02379	0.02379	0
01/11/2008	238.146	-5.65321	-3.92209	0.51892	7.76667	0	0.02786	0.02786	0
01/12/2008	281.7	-4.57052	-4.17037	0.44406	7.78854	0.14769	0.14632	0.14632	0
01/13/2008	271	-4.39923	-8.92486	0.38528	7.40625	0	0.15131	0.15131	0
01/14/2008	269	-4.1147	-8.27052	0.38184	7.44688	0	0.15811	0.15811	0
01/15/2008	208	-4.21992	-10.0711	0.26673	7.43854	0	0.15513	0.15513	0
01/16/2008	223	-4.97551	-9.58098	0.39498	7.26979	0	0.13603	0.13603	0
01/17/2008	221	-4.35346	-4.68162	0.48317	7.35833	0	0.1525	0.1525	0
01/18/2008	243	-3.29964	-3.94941	0.37974	7.59063	0	0.17764	0.17764	0
01/19/2008	208.574	-2.89748	-4.19664	0.34507	7.73438	0	0.18924	0.18924	0
01/20/2008	251.056	-3.37468	-6.76884	0.32462	7.60729	0	0.17481	0.17481	0
01/21/2008	243	-3.87737	-8.5476	0.15349	7.48854	0	0.16077	0.16077	0
01/22/2008	255.754	-4.37797	-10.9388	0.19326	7.45104	0	0.14861	0.14861	0
01/23/2008	256	-5.19741	-10.2264	0.09979	7.2125	0	0.12997	0.12997	0
01/24/2008		-4.85131	-10.2017		7.3	0	0.13676	0.13676	0
01/25/2008					7.3	0	0.13676	0.13676	0
01/26/2008	330.912	-4.68064	-6.46637	0.17391	7.77143	0	0.14068	0.14068	0
01/27/2008	222.229	-4.87209	-8.27304	0.13358	7.57857	0	0.13679	0.13679	0
01/28/2008	260.224	-5.10258	-13.3568	0.15542	7.49492	0	0.13184	0.13184	0
01/29/2008	258.031	-5.67263	-11.8688	0.17024	7.51354	0	0.09946	0.09946	0
01/30/2008	264.038	-7.74602	-12.6314	0.08484	7.46771	0.1	0.05797	0.05797	0
01/31/2008	333.625	-6.80106	-6.48961	0.23311	7.55729	0	0.09098	0.09098	0
02/01/2008	339.842	-5.46761	-7.37507	0.12057	7.84896	0.2	0.09797	0.09797	0
02/02/2008	289.233	-6.56291	-12.242	0.13988	7.27917	0	0.08	0.08	0
02/03/2008	303	-7.35419	-17.8008	0.108	6.85938	0	0.07883	0.07883	0
02/04/2008	306	-7.62458	-15.1014	0.15751	6.78854	0	0.04218	0.04218	0
02/05/2008	298	-7.23067	-13.2712	0.17778	6.83021	0	0.11798	0.11798	0
02/06/2008	312	-7.32701	-13.2236	0.20458	6.79688	0	0.06941	0.06941	0
02/07/2008	341	-7.23134	-13.404	0.14554	6.8125	0	0.09096	0.09096	0
02/08/2008	289	-6.44721	-11.0915	0.17202	6.92292	0	0.08258	0.08258	0
02/09/2008	278	-5.49142	-11.5022	0.02757	7.07083	0	0.09859	0.09859	0
02/10/2008	263	-5.85041	-10.4922	0.10969	6.99545	0	0.0742	0.0742	0
02/11/2008	249	-5.29308	-11.3714	0.11713	7.04898	0	0.1252	0.1252	0
02/12/2008	259	-5.93689	-15.7374	0.09951	6.97813	0	0.10056	0.10056	0
02/13/2008	312	-6.16786	-14.7613	0.02557	6.94167	0	0.08578	0.08578	0
02/14/2008	303	-6.5752	-15.6009	0.15206	6.88229	0	0.0798	0.0798	0
02/15/2008	333	-6.44881	-12.9607	0.18186	6.88646	0	0.04866	0.04866	0
02/16/2008	312.473	-6.51703	-13.1374	0.1304	7.04063	0	0.05491	0.05491	0
02/17/2008	372.825	-6.56368	-13.8088	0.16163	7.07188	0	0.09063	0.09063	0
02/18/2008	342.638	-6.25684	-11.7076	0.18578	7.12188	0	0.0954	0.0954	0
02/19/2008	306.81	-5.61215	-12.087	0.10749	7.15521	0.91429	0.10921	0.10921	0
02/20/2008	297.35	-5.06823	-12.6778	0.12163	7.29271	0.41739	0.0895	0.0895	0
02/21/2008	328.33	-6.38326	-12.579	0.21267	7.18542	0	0.05898	0.05898	0
02/22/2008	321.42	-5.90383	-8.94589	0.27461	7.26563	0	0.10175	0.10175	0
02/23/2008	325.058	-4.88981	-5.57162	0.37795	7.64896	0	0.11238	0.11238	0
02/24/2008	396.443	-2.98549	-8.22108	0.11715	8.51771	0.4	0.18724	0.18724	0
02/25/2008	364.826	-3.36463	-4.68624	0.26372	8.325	0	0.17621	0.17621	0
02/26/2008	357.598	-1.861	-3.47669	0.31372	8.91458	0	0.22372	0.22372	0
02/27/2008	366	-3.85903	-12.2924	0.10832	7.53958	0	0.16367	0.16367	0
02/28/2008	361	-5.7616	-14.426	0.13216	7.12604	0	0.12037	0.12037	0
02/29/2008	321	-7.08049	-9.97986	0.24238	6.83333	0	0.10097	0.10097	0
03/01/2008	317	-6.76442	-11.451	0.20984	6.85313	0	0.106	0.106	0
03/02/2008	348	-6.40707	-10.1873	0.24522	6.93646	0	0.11949	0.11949	0
03/03/2008	309	-4.66349	-8.04662	0.28881	7.21875	0	0.14787	0.14787	0
03/04/2008	403	-3.30226	-5.302	0.26195	7.55833	0	0.18127	0.18127	0
03/05/2008	413	-1.45134	-3.03972	0.35546	8.29896	0	0.23859	0.23859	0
03/06/2008	422	-1.45935	-5.91267	0.3183	8.43958	0	0.23893	0.23893	0
03/07/2008	455	-1.57182	-7.4082	0.30532	8.41458	0	0.2347	0.2347	0
03/08/2008	440.977	-2.22884	-5.52413	0.45699	8.11042	0	0.21324	0.21324	0
03/09/2008	416.698	-1.99414	-4.99123	0.47817	8.19479	0	0.22122	0.22122	0
03/10/2008	281.122	-1.01598	-3.30865	0.46278	8.70313	0	0.25596	0.25596	0
03/11/2008	220.823	-0.698354	-2.23939	0.51821	9.09062	0	0.26917	0.26917	0
03/12/2008	406.505	-0.3485	-2.98093	0.41067	10.1042	0	0.28467	0.28467	0
03/13/2008	417.049	-0.362406	-4.13654	0.52735	10.2052	0	0.28406	0.28406	0
03/14/2008	495.995	-0.377116	-2.08784	0.57202	10.5253	0	0.28653	0.28653	0
03/15/2008	242.864	-0.254937	2.55664	0.55077	11.4292	0	0.28914	0.28914	0
03/16/2008	256.638	0.0345937	-0.976021	0.30773	13.35	1	0.30303	0.30303	0
03/17/2008	433.114	0.125271	-1.6745	0.39862	12.401	0	0.30774	0.30774	0
03/18/2008	413	-0.0905521	-0.775159	0.58761	11.4667	0	0.29688	0.29688	0
03/19/2008	389	-0.0446771	-1.232	0.5336	12.3677	0	0.2991	0.2991	0
03/20/2008	345	-0.00921875	-2.79041	0.32386	13.2188	0	0.30084	0.30084	0
03/21/2008	459	0.0129271	-5.31422	0.33838	14.1781	0	0.30193	0.30193	0
03/22/2008	466	-0.0388854	-5.73735	0.4862	13.8802	0	0.29941	0.29941	0
03/23/2008	473	-0.00538542	-4.29743	0.26254	13.5656	0	0.30102	0.30102	0
03/24/2008	389	-0.0490417	-5.51236	0.3456	13.1844	0	0.29889	0.29889	0
03/25/2008	406	-0.0813333	-4.37983	0.44226	12.4313	0	0.29732	0.29732	0
03/26/2008	466.199	0.0763438	-2.96631	0.64125	12.3802	0	0.30573	0.30573	0
03/27/2008	395.971	0.265385	-0.907444	0.69698	12.9906	0	0.31581	0.31581	0
03/28/2008	473.208	0.505537	-0.20439	0.75965	13.7326	0	0.33048	0.33048	0
03/29/2008	334.869	0.598219	-1.48048	0.5129	14.949	0	0.3355	0.3355	0
03/30/2008	465.318	0.276906	-3.81146	0.40112	17.1687	0	0.31608	0.31608	0
03/31/2008	465.214	0.483896	-4.65719	0.40698	17.425	0	0.32865	0.32865	0
04/01/2008	299.93	0.379729	-3.95854	0.44009	16.7552	0	0.29724	0.29724	0
04/02/2008	273.301	0.016875	-5.04856	0.16371	16.426	1.44	0.22674	0.22674	0
04/03/2008	554.214	0.743771	-2.42986	0.29499	17.7583	1.6	0.30807	0.30807	0
04/04/2008	454	0.593594	-2.35617	0.42433	18.1896	0	0.33517	0.33517	0
04/05/2008	432	1.03142	0.848449	0.78551	18.5792	0	0.36598	0.36598	0
04/06/2008	372	1.89061	2.38775	0.71651	18.8521	0	0.43548	0.43548	0
04/07/2008	369	2.16973	2.71023	0.79543	18.9042	0	0.44607	0.44607	0
04/08/2008	291	2.60033	1.7788	0.65696	18.8833	0	0.48509	0.48509	0
04/09/2008	372.693	1.17428	0.00374752	0.74943	18.7391	0	0.36798	0.36798	0
04/10/2008	--					0			0
04/11/2008						0			0
04/12/2008						0			0
04/13/2008						0			0
04/14/2008						0			0
04/15/2008						0			0
04/16/2008						0			0
04/17/2008						0			0
04/18/2008						0			0
04/19/2008						0			0
04/20/2008						0			0
04/21/2008						0			0.01857
04/22/2008						0			0.03714
04/23/2008						0			0.05571
04/24/2008						0			0.07429
04/25/2008						0			0.09286
04/26/2008	597.493	6.7381	4.20398	0.83784	24.7459	0	0.15632	0.93055	0.11143
04/27/2008	464.751	5.37291	-1.41867	0.38415	24.5417	0	0.1462	0.73788	0.13
04/28/2008	478.363	5.30295	-0.101385	0.64845	24.2437	0	0.21567	0.82159	0.15167
04/29/2008	432.631	5.81916	0.413885	0.33486	24.7458	2.9	0.34683	0.83056	0.17333
04/30/2008	534.19	5.06273	2.78465	0.92796	24.9688	0	0.2508	0.74707	0.195
05/01/2008	466.769	5.13167	2.34619	0.82104	24.549	0	-0.17459	0.75444	0.21667
05/02/2008	365.748	4.91359	1.60105	0.57031	24.3125	0	0.02532	0.72533	0.23833
05/03/2008	510.075	6.82919	3.18866	0.69119	24.3615	0.8	-1.19727	1.03739	0.26
05/04/2008	594.547	7.63764	4.14297	1.15246	24.0969	0	-1.18529	1.35121	0.28167
05/05/2008	485.672	7.69873	5.67382	1.29133	23.5562	0	-0.93775	1.20574	0.30333
05/06/2008	588.733	8.58004	7.84698	1.26457	23.1198	0.9	-1.15521	1.51278	0.325
05/07/2008	321.265	8.25779	3.6848	0.27505	23.276	2.8	0.000817658	1.11401	0.34667
05/08/2008	404.071	7.71824	2.992	0.42652	24.6208	3.7	-0.20319	1.10124	0.36833
05/09/2008	656.45	7.9785	3.05598	0.84257	24.4646	0	0.11018	1.31915	0.39
05/10/2008	682.593	8.77817	3.09597	0.97558	23.7542	0	0.06955	1.55361	0.41167
05/11/2008	676.532	8.92704	2.92975	1.08195	23.0167	0	0.25525	1.66221	0.43333
05/12/2008	610.734	9.35302	4.37644	1.13068	22.3479	0	-0.07308	1.61393	0.455
05/13/2008	407.139	8.82654	3.4663	0.53878	21.6854	0	-0.37279	1.18866	0.47667
05/14/2008	586.895	9.0067	2.98687	0.94115	21.1406	0	-0.2086	1.56291	0.49833
05/15/2008	490.962	8.98493	2.69067	0.71371	20.5135	0	-0.28643	1.47501	0.52
05/16/2008	551.265	9.40453	4.01092	0.90316	19.9448	0	-0.29406	1.60764	0.54167
05/17/2008	291.267	7.84901	2.58521	0.73155	19.2979	0.9	-0.25216	1.11949	0.56333
05/18/2008	638.311	8.86705	2.66432	0.80195	19.0844	0.1	-0.39148	1.56601	0.585
05/19/2008	660.309	10.0296	5.50634	1.17211	18.4625	0	-0.01347	1.90464	0.60667
05/20/2008	296.95	7.86998	1.77278	0.09571	17.8583	4.7	-0.60966	1.0103	0.62833
05/21/2008	649.629	9.10206	3.33998	0.62175	18.974	0	-0.82829	1.68614	0.65
05/22/2008	485.79	10.6662	4.70292	0.81765	18.9083	0	-0.36348	2.03416	0.67167
05/23/2008	433.716	10.0762	4.57119	0.91516	18.2344	0.2	-0.39357	1.76924	0.69333
05/24/2008	550.092	10.5059	7.92019	1.25554	17.6812	1.4	-0.53915	1.91938	0.715
05/25/2008	394.022	10.7745	5.99943	0.3387	17.9125	4.9	-0.72549	1.86541	0.73667
05/26/2008	261.044	8.86873	5.89166	0.40758	19.7917	14.4	-0.31572	1.31068	0.75833
05/27/2008	392.638	8.3011	3.82922	0.25334	30.6281	7.7	-0.77205	1.24233	0.78
05/28/2008	250.017	8.79281	4.91136	0.26783	29.2333	6.7	-0.91729	1.30469	0.80677
05/29/2008	316.744	6.86597	0.885698	0.19741	31.5344	3	-1.15635	0.94857	0.83355
05/30/2008	417.173	7.02692	2.22822	0.28282	30.2073	0	-1.20319	1.00049	0.86032
05/31/2008	419.956	7.67727	3.33194	0.5726	29.1708	0.2	-1.12429	1.16667	0.8871
06/01/2008	604.348	9.35215	3.89201	0.6781	28.3167	0	-1.16548	1.61226	0.91387
06/02/2008	563.445	9.02884	3.28606	0.68792	27.3281	0.1	-1.06345	1.49387	0.94065
06/03/2008	511.506	9.30045	4.57068	0.79977	26.5333	0	-1.0453	1.57038	0.96742
06/04/2008	647.628	10.5177	5.57512	0.96896	25.7594	0	-1.24032	2.14339	0.99419
06/05/2008	661.211	11.9409	7.23789	1.08602	24.7188	1.1	-0.85772	2.59641	1.02097
06/06/2008	213.179	9.47255	2.16553	0.19191	25.4135	5.5	-0.73077	1.4707	1.04774
06/07/2008	381.855	8.58441	3.6113	0.35553	25.65	0.1	-1.08698	1.33868	1.07452
06/08/2008	464.658	10.2831	4.4697	0.48531	25.2417	3	-0.73282	1.79768	1.10129
06/09/2008	534.772	9.66719	3.90074	0.57081	25.301	0.5	-1.1231	1.63168	1.12806
06/10/2008	513.831	10.0204	5.23043	0.84937	24.7354	0.3	-0.51505	1.79943	1.15484
06/11/2008	434.239	10.0609	4.39761	0.36901	24.2531	3.5	-0.91941	1.67614	1.18161
06/12/2008	647.988	11.8298	5.87268	0.71052	24.6917	0	-1.05657	2.67749	1.20839
06/13/2008	449.215	11.8347	5.73513	0.78313	23.6969	3.7	-0.63412	2.2554	1.23516
06/14/2008	325.633	10.2021	3.09347	0.35591	24.8	6.3	-0.80583	1.67849	1.26194
06/15/2008	617.009	11.1107	3.737	0.60466	27.3917	1.1	-1.17867	2.31651	1.28871
06/16/2008	581.259	11.5007	4.89635	0.81501	25.6781	0.2	-0.68588	2.23387	1.31548
06/17/2008	619.514	11.5278	6.94555	1.00988	24.5781	0.6	-0.69971	2.41915	1.34226
06/18/2008	223.992	10.2271	5.70512	0.12452	24.0073	2.6	-0.64222	1.61431	1.36903
06/19/2008	406.103	9.79679	6.59222	0.64908	24.3906	2.1	-1.24606	1.66067	1.39581
06/20/2008	559.799	12.6679	8.93136	0.805	24.625	6.5	-1.11858	2.90145	1.42258
06/21/2008	395.548	12.7937	8.29372	0.42645	26.8958	7.8	-0.80624	2.55857	1.44935
06/22/2008	507.95	12.9529	6.79195	0.55834	30.5906	3.1	-1.14911	2.78578	1.47613
06/23/2008	461.102	12.3252	7.04215	0.84686	28.6417	9	-0.74959	2.51049	1.5029
06/24/2008	395.725	11.1639	4.38786	0.33547	35.0938	8.4	-0.67636	1.99665	1.52968
06/25/2008	548.258	11.7766	6.23716	0.82842	32.5031	0.5	-0.70214	2.37316	1.55645
06/26/2008	407.266	10.2393	2.89577	0.17845	33.9552	11.4	-0.8699	1.64354	1.58323
06/27/2008	634.963	11.0939	4.50577	0.72637	34.2281	1.3	-1.01083	2.32691	1.61
06/28/2008	532.916	11.9564	6.93326	1.04201	33.1833	7.5	-0.96145	2.41246	1.61846
06/29/2008	307.842	11.627	6.84903	0.39551	35.399	8.4	-0.45236	2.08534	1.62692
06/30/2008	270.807	10.2758	3.55531	0.22395	36.975	7.1	-1.48682	1.65151	1.63538
07/01/2008	615.044	11.5854	7.34581	0.76095	35.6094	0.1	-1.41611	2.47119	1.64385
07/02/2008	306.913	11.7939	8.85481	0.4535	34.9312	0	-1.28022	2.10103	1.65231
07/03/2008	241.533	11.2994	7.74498	0.23907	34.4438	3	-1.71753	1.93763	1.66077
07/04/2008	359.219	10.4977	3.64438	0.21416	35.9635	6.7	-1.05611	1.72472	1.66923
07/05/2008	653.748	11.3181	4.18708	0.7693	35.2802	1.1	-1.2962	2.42191	1.67769
07/06/2008	581.001	11.9897	5.9645	0.91479	34.6344	0.1	-0.94822	2.4195	1.68615
07/07/2008	587.407	12.5327	7.41486	0.807	33.8687	0.5	-1.54883	2.64816	1.69462
07/08/2008	645.264	13.1759	8.07748	0.99374	32.95	0	-1.46375	3.16992	1.70308
07/09/2008	377.843	13.1486	9.10123	0.79448	32.1698	1.5	-1.32134	2.71016	1.71154
07/10/2008	251.842	11.985	7.95539	0.41526	32.0646	0	-1.60021	2.16649	1.72
07/11/2008	456.03	12.1412	7.67499	0.7301	31.5042	0.3	-1.46554	2.3989	1.72846
07/12/2008	293.608	11.4196	5.10278	0.25847	33.9469	10.7	-1.6499	1.97604	1.73692
07/13/2008	325.987	11.5039	6.16301	0.18218	34.1292	3.5	-0.95606	2.04961	1.74538
07/14/2008	212.647	10.7338	5.07011	0.09475	35.3375	7.9	-1.54109	1.74557	1.75385
07/15/2008	604.118	12.3664	7.74728	0.71702	35.0302	0	-1.16389	2.74031	1.76231
07/16/2008	373.675	12.885	8.97154	0.39815	34.4229	0.8	-0.88681	2.58595	1.77077
07/17/2008	681.936	13.5041	8.05591	0.96663	33.6521	0	-1.05121	3.32303	1.77923
07/18/2008	485.756	13.0964	7.26209	0.44435	32.6969	0	-0.73277	2.78739	1.78769
07/19/2008	695.925	14.3851	9.60817	1.2052	31.8229	0	-0.76748	3.93375	1.79615
07/20/2008	160.506	12.3736	8.243	0.23961	32.001	7.9	-0.15607	2.27981	1.80462
07/21/2008	423.189	12.9437	7.41975	0.33905	32.9844	0	-1.69481	2.71374	1.81308
07/22/2008	605.148	14.0774	8.70154	0.77374	31.9812	0	-0.78377	3.54285	1.82154
07/23/2008	558.828	14.6924	9.01115	0.85839	31.051	1	-1.72841	3.76674	1.83
07/24/2008	361.636	13.9791	9.67932	0.55681	31.6198	9.4	-1.43864	3.02956	1.86893
07/25/2008	471.37	13.9947	10.5695	0.7658	33.0458	0	-1.21144	3.1965	1.90786
07/26/2008	569.051	15.3831	12.0545	1.01483	32.5823	13.4	-0.62764	4.28962	1.94679
07/27/2008	450.343	15.6258	10.9727	0.8483	36.1323	0.8	-0.52261	4.2795	1.98571
07/28/2008	575.968	16.5437	11.726	0.82696	34.4594	0	-0.671	5.04044	2.02464
07/29/2008	560.201	16.4447	11.064	0.79259	32.9604	0.5	-0.4346	4.84401	2.06357
07/30/2008	276.627	14.8314	9.4284	0.60898	33.7635	18.9	-1.49635	3.45297	2.1025
07/31/2008	180.86	13.2068	7.60734	0.34443	38.6104	8.2	-1.63699	2.61389	2.14143
08/01/2008	249.675	12.3661	5.50925	0.22967	40.1	3.2	-1.44432	2.31575	2.18036
08/02/2008	342.695	12.8817	7.23176	0.43513	39.3125	3.3	-1.36099	2.56606	2.21929
08/03/2008	493.176	14.1982	8.16594	0.6062	38.4604	1.2	-1.23293	3.34495	2.25821
08/04/2008	428.799	14.3082	8.57609	0.64874	37.6729	0	-1.3031	3.27087	2.29714
08/05/2008	408.701	14.696	8.75646	0.55341	36.8385	0	-1.46851	3.45184	2.33607
08/06/2008	388.86	14.4635	8.48183	0.53313	36.05	0.1	-0.97357	3.62999	2.375
08/07/2008	279.925	13.5386	8.89179	0.34	35.5948	2.3	-1.11426	2.83446	2.41393
08/08/2008	309.256	12.7941	7.66015	0.33865	36.2083	3.2	-1.68504	2.51975	2.45286
08/09/2008	663.006	13.0239	5.94773	0.79489	35.55	0.1	-1.74985	3.11533	2.49179
08/10/2008	597.794	13.5948	6.98229	0.77052	34.4479	0	-1.78632	3.11136	2.53071
08/11/2008	243.442	10.9591	3.96469	0.06042	35.7198	11.6	-1.53192	1.90873	2.56964
08/12/2008	539.629	10.8583	4.69348	0.49039	36.8042	0	-2.91195	1.97796	2.60857
08/13/2008	504.967	12.552	7.14742	0.60539	35.676	0	-2.2356	2.74675	2.6475
08/14/2008	195.243	11.9779	6.92217	0.25551	35.4979	2.9	-0.71424	2.17181	2.68643
08/15/2008	311.86	11.9732	6.54931	0.38761	37.6083	9.4	-1.27182	2.21068	2.72536
08/16/2008	649.242	12.991	5.92379	0.83888	37.4125	0.1	-2.72344	3.03481	2.76429
08/17/2008	597.135	13.6955	8.39318	1.09672	36.1792	0	-2.39394	3.27019	2.80321
08/18/2008	233.845	13.1497	7.78137	0.28189	38.8406	12.2	-1.02065	2.59978	2.84214
08/19/2008	517.976	13.9969	12.1169	0.8616	38.4042	0	-1.86347	3.25367	2.88107
08/20/2008	218.559	14.1958	9.31798	0.34275	38.6021	4.7	-0.36673	3.07562	2.92
08/21/2008	593.054	15.0886	9.42955	0.99714	37.8104	0	-1.99659	4.04198	2.89079
08/22/2008	596.616	14.8857	8.64246	0.9902	36.5865	0	-2.13854	3.84582	2.86158
08/23/2008	458.1	15.293	11.0148	0.76219	35.7083	0.8	-1.44667	3.80912	2.83237
08/24/2008	176.3	13.5514	7.01146	0.46214	35.3323	0.9	-0.74861	2.66284	2.80316
08/25/2008	562.991	12.8414	6.21563	0.86371	34.7313	0.1	-1.90184	2.92084	2.77395
08/26/2008	469.426	13.2802	6.47319	0.59438	33.9542	1	-1.96594	2.84136	2.74474
08/27/2008	431.453	13.0294	7.0826	0.73368	33.451	0.1	-1.88336	2.72063	2.71553
08/28/2008	404.754	14.0593	7.22627	0.44984	34.1458	10.1	-1.60943	3.13508	2.68632
08/29/2008	191.044	12.5005	4.47159	0.36065	35.7135	1.7	-1.20068	2.41258	2.65711
08/30/2008	452.725	11.7557	3.60943	0.66769	34.7385	0	-2.2095	2.21993	2.62789
08/31/2008	419.879	10.9178	4.45198	0.71495	33.899	0	-2.33124	2.01805	2.59868
09/01/2008	289.62	9.69467	4.81705	0.40627	34.3771	11.6	-1.45237	1.53558	2.56947
09/02/2008	394.023	11.1536	5.52911	0.56728	37.1542	0	-2.25142	1.98345	2.54026
09/03/2008	587.643	11.6216	3.80034	0.73868	35.7458	0.1	-2.06442	2.26163	2.51105
09/04/2008	539.338	11.3321	3.22384	0.738	34.676	0	-1.94012	2.11099	2.48184
09/05/2008	506.089	10.898	5.53296	0.76885	33.8458	0	-1.58311	2.2148	2.45263
09/06/2008	519.129	12.551	8.36878	0.77459	33.0417	0.2	-1.49268	2.56539	2.42342
09/07/2008	512.312	12.6222	8.90295	0.84926	32.0875	4.2	-1.201	2.56681	2.39421
09/08/2008	299.683	12.4391	7.23489	0.42658	32.899	0.7	-1.42346	2.33471	2.365
09/09/2008	261.394	11.2126	5.4835	0.30061	32.8969	4.7	-0.73135	2.08699	2.33579
09/10/2008	310.865	10.8417	5.07163	0.34925	33.6323	3.3	-0.90207	1.83188	2.30658
09/11/2008	367.43	10.6842	4.64762	0.30176	35.9948	8.3	-1.18096	1.80038	2.27737
09/12/2008	244.832	10.4643	5.54681	0.47991	35.8875	0.2	-0.68265	1.68555	2.24816
09/13/2008	389.939	11.4942	5.88008	0.67477	35.1927	0.2	-1.00859	2.09435	2.21895
09/14/2008	387.572	10.6946	4.77752	0.9479	34.4292	2.9	-0.9836	1.84829	2.18974
09/15/2008	237.957	9.73344	3.40519	0.24894	37.6635	9.3	-0.74354	1.50263	2.16053
09/16/2008	241.366	9.87042	4.50829	0.27948	37.65	6	-0.78575	1.52851	2.13132
09/17/2008	244.398	9.28735	3.21281	0.13131	39.0667	2.8	-0.49986	1.39073	2.10211
09/18/2008	464.113	10.1334	5.91109	0.65812	38.1948	0.1	-0.45205	1.74524	2.07289
09/19/2008	422.909	11.6631	9.1391	0.7782	37.575	1	-0.22721	2.16948	2.04368
09/20/2008	506.088	12.081	10.2681	0.9073	36.9292	0	-0.26036	2.31806	2.01447
09/21/2008	514.028	12.6621	11.5489	1.32046	36.0365	1.3	-0.21651	2.61311	1.98526
09/22/2008	478.784	13.4741	11.8721	1.21675	35.5542	0	-0.12955	2.907	1.95605
09/23/2008	350.718	12.926	8.74674	0.746	35.0792	1.5	0.18525	2.53277	1.92684
09/24/2008	353.524	12.7458	10.1506	0.82296	34.7594	0.1	-0.38068	2.53151	1.89763
09/25/2008	279.065	12.6194	8.47593	0.40003	35.1354	6.2	-0.13897	2.45334	1.86842
09/26/2008	308.674	12.3938	8.20671	0.68006	38.4458	14.8	0.01893	2.33924	1.83921
09/27/2008	179.128	10.843	3.61132	0.18472	40.6896	6.36632	-0.40519	1.79388	1.81
09/28/2008	210.824	10.2338	4.33598	0.33223	40.2948	3.7	-1.36106	1.59869	1.72381
09/29/2008	245.397	10.2898	5.37744	0.38802	40.6719	3.9	-1.33401	1.68174	1.63762
09/30/2008	291.995	9.93114	4.45141	0.53793	40.3021	4.8	-1.73982	1.6099	1.55143
10/01/2008	147.654	9.53823	3.93983	0.06874	41.5854	8.3	0.06395	1.39211	1.46524
10/02/2008	283.301	9.93544	4.78995	0.49106	41.0885	2.3	-1.58967	1.57665	1.37905
10/03/2008	325.451	9.47489	2.23024	0.50225	41.524	5.1	-1.00849	1.4474	1.29286
10/04/2008	445.776	8.22569	0.497406	0.63909	40.5125	0	-1.25296	1.29487	1.20667
10/05/2008	417.602	7.22567	-0.327042	0.67237	39.7521	0	-1.01468	1.06383	1.12048
10/06/2008	338.421	6.78814	2.22389	0.59671	39.3177	0	-1.14039	1.05504	1.03429
10/07/2008	295.904	6.31236	-1.34741	0.09663	40.2292	6.5	-1.16646	0.90401	0.9481
10/08/2008	408.035	6.2325	-0.786083	0.32663	40.6135	0.2	-1.64648	0.89041	0.8619
10/09/2008	142.474	6.2277	-1.02779	0.09685	40.6219	2.6	-1.04814	0.84538	0.77571
10/10/2008	198.017	5.48654	-0.0186979	0.20159	40.5323	0.8	-1.08057	0.7486	0.68952
10/11/2008	341.924	6.28653	0.9515	0.42779	40.2323	0	-1.28622	0.88529	0.60333
10/12/2008	421.785	5.67133	-0.977875	0.53549	39.7073	0.1	-0.87396	0.88084	0.51714
10/13/2008	456.064	4.88114	-0.944896	0.62364	39.1427	0	-0.64336	0.78027	0.43095
10/14/2008	323.227	4.39409	-0.590938	0.66162	38.6906	0	-0.65767	0.69664	0.34476
10/15/2008	408.21	5.78426	-1.21245	0.35652	39.0198	2.6	-1.12882	0.81638	0.25857
10/16/2008	386.466	5.2004	0.566375	0.59456	38.7448	0	-0.75891	0.78726	0.17238
10/17/2008	365.022	5.3304	1.73222	0.58164	38.3635	0	-0.61606	0.79913	0.08619
10/18/2008	350.778	6.02133	0.740812	0.24581	38.4406	1.8	-1.11152	0.86678	0
10/19/2008	232.804	5.89059	0.958823	0.39081	38.7333	1.7	-0.66171	0.7956	0
10/20/2008	411.417	4.81735	-0.322271	0.48896	38.4865	0.3	-0.71582	0.72264	0
10/21/2008	305.393	3.82995	-0.735406	0.5612	37.9729	0	0.3007	0.60205	0
10/22/2008	412.505	3.78291	-4.81959	0.39966	37.8052	0.2	0.5782	0.5782	0
10/23/2008	343.658	2.79872	-3.05429	0.57325	37.2552	0	0.48257	0.48257	0
10/24/2008	307.225	2.51719	-3.1528	0.453	36.9813	0	0.46036	0.46036	0
10/25/2008	390.703	3.68724	-2.51814	0.40421	37.2948	1.1	0.57504	0.57504	0
10/26/2008	345.889	2.85779	-2.82453	0.57648	36.7448	0	0.48929	0.48929	0
10/27/2008	117.118	2.56652	-1.40347	0.14701	36.9958	0.3	0.4595	0.4595	0
10/28/2008	233.808	2.62235	-1.90124	0.33477	37.9344	7.6	0.46236	0.46236	0
10/29/2008	408.934	1.67524	-5.66028	0.27461	38.3719	0	0.39799	0.39799	0
10/30/2008	399.251	1.38598	-5.8134	0.33448	38.0042	0	0.37953	0.37953	0
10/31/2008	383.968	1.35895	-3.70845	0.31754	37.7646	0	0.37813	0.37813	0
11/01/2008	390.794	1.35222	-4.62822	0.34458	37.4875	0	0.37786	0.37786	0
11/02/2008	330.314	0.92149	-4.68199	0.29482	37.0583	0	0.35025	0.35025	0
11/03/2008	362.014	0.808865	-4.58369	0.36827	36.6771	0	0.3441	0.3441	0
11/04/2008	249.057	0.619948	-4.88363	0.32148	36.2062	0	0.3333	0.3333	0
11/05/2008	308.485	0.633052	-5.39501	0.09238	36.8969	6.9	0.33399	0.33399	0
11/06/2008	383.767	0.604427	-10.7886	0.16318	37.2344	0.4	0.33243	0.33243	0
11/07/2008	383.959	0.495688	-10.1812	0.18594	36.6031	0	0.3266	0.3266	0
11/08/2008	363.385	0.42425	-5.53115	0.33506	36.0729	0	0.32282	0.32282	0
11/09/2008	360.045	0.356958	-5.09264	0.30086	35.0573	0	0.31931	0.31931	0
11/10/2008	366.247	0.291729	-3.12309	0.36126	34.3323	0	0.27301	0.27301	0
11/11/2008	361.385	0.257917	-3.68528	0.4011	33.7885	0	0.2074	0.2074	0
11/12/2008	340.8	0.242531	-2.50527	0.48398	33.2979	0	0.19226	0.19226	0
11/13/2008	330.07	0.242208	-2.85803	0.32307	33.0802	0	0.23433	0.23433	0
11/14/2008	254.935	0.244219	-3.32881	0.30308	32.8031	0	0.21977	0.21977	0
11/15/2008	346.442	0.242312	-4.53443	0.43873	32.0969	0	0.22076	0.22076	0
11/16/2008	340.043	0.204115	-5.16208	0.48922	28.7542	0	0.2008	0.2008	0
11/17/2008	338.911	0.151385	-7.53885	0.37229	21.9615	0	0.22773	0.22773	0
11/18/2008	326.193	0.0742396	-7.74585	0.3595	14.7333	0	0.26128	0.26128	0
11/19/2008	301.183	0.0182604	-7.74546	0.30669	13.2302	0	0.22691	0.22691	0
11/20/2008	319.92	-0.0344271	-4.56229	0.4649	13.0708	0	0.16559	0.16559	0
11/21/2008	220.849	-0.0288333	-3.62995	0.28864	13.3875	0	0.23021	0.23021	0
11/22/2008	232.286	0.00898958	-7.75465	0.10832	14.7354	2	0.30172	0.30172	0
11/23/2008	323.703	-0.116385	-10.8455	0.241	12.1969	0	0.29565	0.29565	0
11/24/2008	285.302	-0.416521	-9.78966	0.24751	11.6031	0	0.28175	0.28175	0
11/25/2008	234.181	-0.60174	-11.7805	0.20518	11.1865	0	0.27353	0.27353	0
11/26/2008	316.71	-1.16442	-12.8989	0.26099	10.3823	0	0.25038	0.25038	0
11/27/2008	291.552	-1.74683	-11.8546	0.24472	10.0646	0	0.22859	0.22859	0
11/28/2008	270.592	-1.88574	-11.6229	0.19723	9.99167	0	0.22391	0.22391	0
11/29/2008	304.526	-2.28226	-12.2509	0.29048	9.69896	0	0.21071	0.21071	0
11/30/2008	303.004	-2.44097	-10.4414	0.32158	9.6625	0	0.20614	0.20614	0
12/01/2008	305.846	-2.61135	-10.8127	0.31471	9.49896	0	0.19964	0.19964	0
12/02/2008	286.119	-2.66099	-7.40979	0.47172	9.52604	0	0.19912	0.19912	0
12/03/2008	293.63	-2.5183	-8.0014	0.36333	9.52708	0	0.20228	0.20228	0
12/04/2008	297.635	-3.49068	-11.7601	0.25322	9.12813	0	0.17283	0.17283	0
12/05/2008	323.847	-4.09394	-11.208	0.37744	8.96354	0	0.15972	0.15972	0
12/06/2008	292.431	-4.01715	-8.91609	0.40564	8.9375	0	0.16011	0.16011	0
12/07/2008	182.472	-4.77625	-12.8663	0.22284	8.76458	0	0.13986	0.13986	0
12/08/2008	290.527	-5.8951	-11.4121	0.30806	8.52396	0	0.11884	0.11884	0
12/09/2008	282.683	-5.01007	-5.99426	0.55734	8.68021	0	0.13836	0.13836	0
12/10/2008	221.893	-4.3904	-7.68931	0.33987	8.82917	0	0.15094	0.15094	0
12/11/2008	288.144	-4.33758	-6.34618	0.53476	8.86146	0	0.15267	0.15267	0
12/12/2008	266.769	-4.35706	-6.4623	0.5165	8.85521	0	0.1519	0.1519	0
12/13/2008	287.573	-4.4367	-10.2867	0.31782	8.82604	0	0.14966	0.14966	0
12/14/2008	276.166	-5.53408	-11.2691	0.43538	8.56667	0	0.12573	0.12573	0
12/15/2008	236.924	-6.29919	-11.5847	0.38643	8.41771	0	0.11065	0.11065	0
12/16/2008	287.969	-6.63532	-10.9244	0.4377	8.32292	0	0.1059	0.1059	0
12/17/2008	286.52	-6.6686	-9.86789	0.47018	8.30937	0	0.10555	0.10555	0
12/18/2008	303.224	-6.4099	-9.32148	0.50068	8.33854	0	0.11064	0.11064	0
12/19/2008	285.597	-6.32211	-8.96694	0.50556	8.34062	0	0.11111	0.11111	0
12/20/2008	247.59	-5.86514	-6.01483	0.60222	8.42396	0	0.12016	0.12016	0
12/21/2008	208.371	-4.27937	-3.32403	0.43502	8.77187	0	0.15335	0.15335	0
12/22/2008	231.711	-4.53552	-6.72883	0.46185	8.75104	0	0.1472	0.1472	0
12/23/2008	268.917	-5.02206	-9.91782	0.37783	8.61667	0	0.13623	0.13623	0
12/24/2008	247.741	-5.89366	-10.014	0.42733	8.41563	0	0.1179	0.1179	0
12/25/2008	282.51	-6.1066	-7.91174	0.44975	8.39896	0	0.11645	0.11645	0
12/26/2008	268.161	-6.15009	-9.91078	0.43311	8.37292	0	0.11315	0.11315	0
12/27/2008	180.025	-7.07184	-11.4866	0.19153	8.23958	0.1	0.09645	0.09645	0
12/28/2008	273.002	-7.73487	-12.6764	0.28685	8.09583	0	0.08802	0.08802	0
12/29/2008	237.517	-7.95067	-13.0909	0.2323	8.0625	0	0.08472	0.08472	0
12/30/2008	229.861	-7.95923	-13.5555	0.25186	8.05417	0	0.08473	0.08473	0
12/31/2008	248.489	-8.41047	-12.9055	0.27857	7.99583	0	0.07982	0.07982	0
