# Supplementary material for: Diurnal and Seasonal Variations in the Net Ecosystem CO2 Exchange of a Pasture in the Three-River Source Region of the Qinghai−Tibetan Plateau
Source: PLoS One. 2017 Jan 27;12(1):e0170963. doi: 10.1371/journal.pone.0170963 (PMC5271413; doi:10.1371/journal.pone.0170963)
Supplement: S2 Table — Abbreviations and symbols are as described for S1 Table. (XLSX) [file pone.0170963.s003.xlsx]

## Sheet: Sheet1
		S2 Table. Diurnal variation of PPFD
		PPFD (μmol m−2 s−1)	The stage of growing season
		Hour	The beginning growing period	The fast growing period	The peak growing period	The aged growing period
		0	0.000241936	0.000791667	0.000758065	0.00095
		1	0.000403226	0.00205	0.000733871	0.00133
		2	0.00125	0.00315	0.000967742	0.000991667
		3	0.00115	0.000991667	0.00135	0.00133
		4	0.000991936	0.000991667	0.0014	0.0013
		5	0.00144	0.01223	0.00231	0.00158
		6	13.1056	22.1191	1.54353	0.06305
		7	181.296	211.879	73.8044	32.4989
		8	486.513	522.068	278.066	226.546
		9	843.072	830.111	570.126	557.438
		10	1080.14	1125.01	843.111	805.746
		11	1281.78	1281.43	1092.48	1024.63
		12	1435.49	1395.87	1295.92	1174.07
		13	1394.18	1403.65	1348.95	1193.62
		14	1300.04	1428.24	1182.82	1108.75
		15	1199.59	1136.51	1110.66	1066.05
		16	935.875	844.927	930.643	827.634
		17	717.925	683.043	686.974	501.305
		18	444.803	432.617	439.888	205.635
		19	174.282	184.854	148.502	27.0033
		20	14.1961	36.4488	6.92723	0.0759
		21	0.00164	0.06236	0.000427419	0.00149
		22	0.000354839	0.000308333	0.000572581	0.0016
		23	0.000217742	0.000508333	0.00111	0.00114
		S2 Table. Diurnal variation of Ta
		Ta (°C)	The stage of growing season
		Hour	The beginning growing period	The fast growing period	The peak growing period	The aged growing period
		0	0.70431	2.27803	5.04009	4.00897
		1	-0.15914	1.72327	4.42156	3.47686
		2	-0.83956	1.27731	3.85881	3.21907
		3	-1.41231	0.93483	3.54999	2.87545
		4	-1.85259	0.48686	3.17739	2.51129
		5	-2.20684	-0.01347	2.96369	2.15348
		6	-2.65562	-0.15968	2.78302	2.03908
		7	-1.32207	1.44821	3.20173	2.08845
		8	1.86219	3.90773	4.97491	3.65149
		9	3.9831	5.64404	6.62172	5.75612
		10	5.55178	6.93382	8.05802	7.22582
		11	6.94047	8.13988	9.23715	8.51898
		12	7.93281	9.22753	10.3275	9.8091
		13	8.62438	9.63559	11.0767	10.7615
		14	9.04556	10.2704	11.2597	11.3196
		15	9.37445	10.5302	11.5563	11.858
		16	9.21415	9.89067	11.9078	11.766
		17	8.94287	9.28339	11.7292	11.2366
		18	8.49391	8.70274	11.2452	9.7521
		19	7.22376	7.68133	9.98124	7.61313
		20	5.4382	6.5487	8.01302	6.45563
		21	3.98719	4.83163	7.06768	5.80249
		22	2.94066	3.75482	6.19158	5.17446
		23	1.7211	2.91247	5.67279	4.55732
		S2 Table. Diurnal variation of VPD
		VPD (kPa)	The stage of growing season
		Hour	The beginning growing period	The fast growing period	The peak growing period	The aged growing period
		0	0.19203	0.09551	0.13134	0.11369
		1	0.15531	0.08231	0.10593	0.09612
		2	0.13431	0.06599	0.08415	0.09168
		3	0.1178	0.0672	0.07237	0.07738
		4	0.10655	0.05618	0.06496	0.06967
		5	0.10031	0.04983	0.0591	0.06176
		6	0.0833	0.04052	0.05947	0.05861
		7	0.11083	0.08101	0.0697	0.0587
		8	0.2509	0.18999	0.13589	0.11879
		9	0.37406	0.28692	0.23339	0.23966
		10	0.47446	0.36483	0.33346	0.32677
		11	0.59466	0.46856	0.42807	0.42156
		12	0.68246	0.58233	0.5482	0.5246
		13	0.74824	0.63501	0.64902	0.62142
		14	0.77759	0.68845	0.66667	0.68707
		15	0.80216	0.70269	0.66471	0.73805
		16	0.77519	0.63059	0.7024	0.71624
		17	0.746	0.55871	0.67912	0.64697
		18	0.7103	0.49378	0.62832	0.48626
		19	0.59565	0.41443	0.48444	0.30052
		20	0.44401	0.31464	0.30724	0.21509
		21	0.3478	0.19031	0.24475	0.18048
		22	0.27993	0.13924	0.19531	0.14967
		23	0.22147	0.11019	0.18186	0.12542
		S2 Table. Diurnal variation of NEE
		NEE (μmol CO2 m−2 s−1)	The stage of growing season
		Hour	The beginning growing period	The fast growing period	The peak growing period	The aged growing period
		0	1.06321	1.56619	2.59274	1.84215
		1	0.94392	1.42587	2.3205	1.72791
		2	0.8883	1.33444	2.22065	1.63433
		3	0.7983	1.2105	1.98171	1.57335
		4	0.77813	1.1272	1.86948	1.52991
		5	0.71366	1.05372	1.91028	1.41108
		6	0.684	0.79375	1.81088	1.36944
		7	-0.33062	-0.68781	0.66606	0.94333
		8	-1.66746	-2.47751	-2.41906	-1.07299
		9	-2.45884	-3.60654	-5.10588	-3.26129
		10	-2.82853	-4.12868	-6.79929	-5.06469
		11	-2.81561	-4.34343	-7.89459	-5.83108
		12	-2.72231	-4.27934	-7.86823	-6.15986
		13	-2.42805	-4.06651	-7.49704	-5.82547
		14	-2.09892	-3.93705	-6.76929	-5.12431
		15	-2.02588	-3.32523	-6.78509	-4.73005
		16	-1.62583	-3.06462	-6.06162	-3.90383
		17	-1.2878	-2.62861	-4.88613	-2.4999
		18	-0.55816	-1.1416	-3.2033	-0.22026
		19	0.39558	0.17291	0.19095	1.83537
		20	1.27443	1.83847	3.16804	2.40527
		21	1.37576	2.26515	3.15181	2.22442
		22	1.33734	1.98865	2.94547	2.14988
		23	1.22083	1.7582	2.68834	1.92987
		S2 Table. Diurnal variation of Re
		Re (μmol CO2 m−2 s−1)	The stage of growing season
		Hour	The beginning growing period	The fast growing period	The peak growing period	The aged growing period
		0	1.06321	1.56619	2.59274	1.84215
		1	0.94392	1.42587	2.3205	1.72791
		2	0.8883	1.33444	2.22065	1.63433
		3	0.7983	1.2105	1.98171	1.57335
		4	0.77813	1.1272	1.86948	1.52991
		5	0.71366	1.05372	1.91028	1.41108
		6	0.69568	0.9893	1.82001	1.36944
		7	0.63327	0.93994	1.66966	1.26872
		8	0.62178	0.92778	1.62571	1.23399
		9	0.65749	0.99254	1.63958	1.23597
		10	0.76604	1.16405	1.74723	1.31415
		11	0.95691	1.46507	1.98074	1.48404
		12	1.23309	1.89005	2.37828	1.75658
		13	1.59399	2.41021	2.96121	2.11092
		14	1.96979	2.95592	3.62615	2.49493
		15	2.28594	3.47169	4.15047	2.85101
		16	2.49989	3.70129	4.50781	3.11183
		17	2.53226	3.61377	4.61446	3.17157
		18	2.40195	3.3642	4.43685	3.02147
		19	2.16356	3.01104	4.06037	2.70631
		20	1.70389	2.62044	3.5869	2.40527
		21	1.37576	2.26515	3.15181	2.22442
		22	1.33734	1.98865	2.94547	2.14988
		23	1.22083	1.7582	2.68834	1.92987
