# Supplementary material for: Diurnal and Seasonal Variations in the Net Ecosystem CO2 Exchange of a Pasture in the Three-River Source Region of the Qinghai−Tibetan Plateau
Source: PLoS One. 2017 Jan 27;12(1):e0170963. doi: 10.1371/journal.pone.0170963 (PMC5271413; doi:10.1371/journal.pone.0170963)
Supplement: S3 Table — Abbreviations and symbols are as described for S1 Table. (XLSX) [file pone.0170963.s004.xlsx]

## Sheet: Sheet1
				S3 Table. The relationship between the daytime NEE and the PPFD (the different growing period)
				The beginning growing period			The fast growing period			The peak growing period			The aged growing period			The entire growing period
				PPFD	NEE	SE	PPFD	NEE	SE	PPFD	NEE	SE	PPFD	NEE	SE	PPFD	NEE	SE
				46.8253	0.03915	0.05581	46.2655	0.04121	0.1023	45.0436	0.04501	0.15661	45.4943	0.06995	0.10143	45.6885	0.691	0.06509
				148.292	-0.01813	0.06208	143.914	-0.83759	0.16799	148.164	-1.24981	0.22164	145.246	-0.58778	0.12345	146.429	-0.751	0.09645
				243.34	-0.2146	0.09527	249.181	-1.74626	0.17383	252.072	-2.97059	0.2465	248.038	-1.40254	0.15817	249.074	-1.94593	0.10958
				347.652	-0.39234	0.07433	354.526	-1.949	0.18434	348.701	-3.68959	0.23932	352.101	-1.96515	0.15655	350.878	-2.59969	0.11568
				452.437	-0.70549	0.11482	448.919	-2.31478	0.17945	448.545	-4.26731	0.22801	452.458	-2.50238	0.17162	450.48	-3.00137	0.11623
				554.284	-0.90108	0.13672	548.606	-2.73018	0.16771	549.832	-4.58277	0.2247	546.587	-2.86123	0.2095	549.344	-3.39569	0.12125
				642.983	-1.09676	0.1565	654.058	-3.05808	0.16495	648.869	-5.00839	0.20588	648.364	-3.07147	0.21166	648.699	-3.82541	0.12322
				747.866	-1.19458	0.13206	754.756	-3.08085	0.17293	750.167	-5.25348	0.20482	746.963	-3.46142	0.21417	749.786	-3.94338	0.12671
				848.147	-1.36869	0.13276	852.517	-2.95084	0.1673	847.42	-5.12875	0.23671	848.821	-3.57688	0.2268	848.985	-3.83599	0.13502
				949.614	-1.41265	0.14626	952.149	-3.37289	0.16935	943.441	-5.58663	0.30014	950.117	-3.63044	0.22541	948.604	-4.23945	0.1449
				1045.97	-1.50035	0.14618	1050.27	-3.3852	0.18017	1049.5	-5.37348	0.25796	1047.92	-4.04892	0.26049	1048.54	-4.29177	0.15067
				1151.86	-1.69188	0.2006	1152.13	-3.47921	0.19804	1147.56	-5.81343	0.25557	1148.53	-4.05999	0.25305	1149.55	-4.60017	0.1561
				1247.18	-1.7939	0.20122	1245.81	-3.39303	0.17734	1250.51	-5.65083	0.22965	1250.61	-4.21875	0.27153	1248.89	-4.59458	0.15768
				1337.47	-1.75496	0.25202	1346.41	-3.42537	0.19117	1350.25	-5.70101	0.29948	1352.9	-4.12566	0.22532	1348.09	-4.62947	0.16128
				1447.19	-1.84194	0.19773	1448.82	-3.45599	0.23543	1451.41	-5.7391	0.30868	1449.55	-4.26919	0.25385	1449.52	-4.8213	0.17098
				1551.89	-1.90597	0.29197	1549.7	-3.55815	0.21352	1550.52	-5.77938	0.34286	1552.28	-4.21711	0.21148	1551.27	-4.92579	0.16437
				1648.56	-1.89822	0.30322	1650.57	-3.49928	0.24395	1655.72	-5.70218	0.23478	1646.81	-4.13519	0.30856	1650.73	-4.51628	0.17947
				1746.46	-1.93773	0.36853	1754.39	-3.17366	0.2679	1754.6	-5.15499	0.31846	1746.71	-4.14251	0.33183	1750.71	-5.19684	0.19896
				1848.78	-1.733	0.37584	1851.57	-3.02468	0.21153	1850.04	-5.44664	0.26114	1850.35	-4.17045	0.41038	1850.13	-4.60551	0.20304
				1945.59	-2.16117	0.34812	1953.37	-3.18583	0.33078	1949.08	-5.28981	0.27183	1935.57	-4.06625	0.50677	1947.55	-4.59848	0.21649
				2028.23	-0.74121	0.20301	2050.82	-2.62898	0.22996	2035.42	-5.28026	0.29188	2041.29	-3.55648	1.24069	2038.22	-3.58999	0.22287
				2139.12	-1.30007	0.44759	2189.23	-2.49546	0.26144	2217.1	-4.90673	0.33123				2193.33	-4.79337	0.27298
				S3 Table. The relationship between the daytime NEE and the PPFD (the different SWC)											S3 Table. The relationship between the daytime NEE and the PPFD (the different Ta)											S3 Table. The relationship between the daytime NEE and the PPFD (the different VPD)
				SWC≤25%			25%<SWC≤30%			SWC>30%					Ta≤5℃			5℃<Ta≤5℃			Ta>15℃					VPD≤0.6 kPa			VPD> 0.6 kPa
				PPFD	NEE	SE	PPFD	NEE	SE	PPFD	NEE	SE			PPFD	NEE	SE	PPFD	NEE	SE	PPFD	NEE	SE			PPFD	NEE	SE	PPFD	NEE	SE
				46.7073	0.58444	0.07081	45.8141	0.60268	0.13517	45.3396	0.66246	0.09508			44.8747	0.40686	0.07472	46.5484	0.4468	0.10226	149.571	-0.87168	0.70726			45.2206	0.7078	0.06945	53.2726	0.63118	0.2023
				145.083	-0.19089	0.12861	147.732	-0.72603	0.25141	146.682	-0.92683	0.13037			144.116	-0.77199	0.12829	148.082	-0.73305	0.13734	248.73	-2.93547	0.6121			146.557	-0.90949	0.10697	145.791	0.14089	0.22802
				245.862	-0.69818	0.15516	247.986	-1.52114	0.28604	250.211	-2.48929	0.14278			247.856	-1.80077	0.16024	250.033	-2.00568	0.15186	360.153	-0.71911	0.88718			248.976	-2.08351	0.12361	249.359	-1.2787	0.24359
				352.501	-0.90345	0.14963	352.257	-1.67904	0.31696	350.456	-3.21963	0.14019			353.12	-2.48536	0.19658	349.308	-2.72152	0.14355	445.375	-2.16591	0.66257			351.408	-2.93382	0.12887	348.714	-1.18456	0.22457
				450.377	-1.01202	0.13812	451.938	-2.04093	0.33412	450.46	-3.89063	0.13757			452.179	-2.12742	0.17071	449.799	-3.53937	0.14982	550.127	-3.27464	0.54213			450.685	-3.21759	0.13444	449.962	-2.106	0.19804
				549.461	-1.42775	0.14111	556.775	-2.84848	0.26719	547.953	-4.32939	0.14764			547.601	-2.4928	0.19362	550.067	-3.7746	0.15126	655.993	-2.32561	0.4679			548.988	-3.71198	0.1385	551.132	-2.3262	0.21943
				647.169	-1.58276	0.15272	650.022	-2.92938	0.27803	649.45	-4.62258	0.14285			644.68	-3.09172	0.21458	650.113	-4.15977	0.14916	758.222	-2.91777	0.43753			647.609	-4.13901	0.14477	652.374	-2.82503	0.2015
				750.501	-1.6057	0.14208	755.156	-2.84897	0.2895	748.619	-5.02494	0.14267			747.983	-2.84911	0.2278	749.645	-4.36597	0.15112	847.611	-3.36096	0.5573			748.878	-4.26905	0.14924	752.785	-2.96943	0.21235
				849.634	-1.63121	0.15567	848.933	-2.55702	0.27669	848.737	-4.97621	0.1565			848.617	-3.11942	0.23722	849.218	-4.13735	0.16518	943.783	-3.54413	0.4947			848.528	-4.11989	0.16212	850.376	-2.89078	0.20144
				947.012	-1.89489	0.15735	958.137	-3.25316	0.26758	947.142	-5.24114	0.17575			949.581	-3.67545	0.29743	948.697	-4.44508	0.17231	1060.79	-3.21348	0.6932			947.938	-4.62008	0.17878	950.23	-3.41245	0.22779
				1051.64	-1.91657	0.16015	1046.39	-3.51898	0.29977	1047.63	-5.42302	0.17815			1045.41	-3.02898	0.24102	1048.83	-4.69426	0.17811	1143.67	-3.78423	0.48461			1048.66	-4.59954	0.19179	1048.67	-3.67033	0.22797
				1153.46	-2.14846	0.17614	1155.55	-3.37733	0.32025	1147.14	-5.68995	0.17362			1144.22	-3.93868	0.42449	1151.08	-4.78034	0.17498	1242.6	-4.79987	0.58859			1147.2	-4.98472	0.20827	1153.05	-4.06444	0.22718
				1245.58	-2.28436	0.18477	1247.85	-3.40383	0.30069	1250.39	-5.75079	0.17899			1248.57	-3.17745	0.33619	1249.45	-4.82172	0.17703	1349	-4.31362	0.48089			1248.82	-4.82622	0.20626	1248.97	-4.31548	0.24165
				1339.05	-2.38649	0.21925	1353	-3.4373	0.37329	1351.12	-5.67745	0.17635			1336.83	-3.82498	0.49992	1350	-4.79437	0.18053	1443.13	-3.59362	0.46569			1346.51	-5.10945	0.24417	1349.61	-4.20166	0.20787
				1450.3	-2.36474	0.1779	1448.66	-2.89041	0.41533	1450.04	-5.94679	0.19235			1441.89	-4.74752	0.42402	1451.45	-4.94706	0.19685	1543.46	-4.59934	0.37725			1447.7	-5.75653	0.24701	1451.18	-3.9668	0.2132
				1550.61	-2.44733	0.2299	1560.9	-3.38755	0.41682	1550.93	-5.86717	0.17525			1555.54	-4.99726	0.54263	1551.96	-4.95945	0.18855	46.5484	0.5468	0.10226			1550.18	-5.42483	0.28798	1551.81	-4.67932	0.19796
				1645.85	-2.38351	0.24996	1660.7	-3.16417	0.2904	1651.26	-5.91476	0.19083			1646.79	-2.0661	0.53085	1650.66	-5.03256	0.19657	1655.16	-4.1223	0.32451			1644.57	-4.166	0.35031	1653.7	-4.68371	0.20521
				1751.21	-2.1315	0.28645	1750.27	-3.79979	0.37441	1750.87	-6.35708	0.22333			1747.17	-3.69468	0.85567	1749.37	-5.32482	0.23234	1757.61	-4.77883	0.36258			1748.26	-6.23649	0.538	1751.34	-4.94679	0.20623
				1850.88	-2.65117	0.32387	1848.09	-3.35204	0.27393	1850.01	-5.84822	0.22697			1846	-2.22355	1.91018	1850.26	-4.67467	0.22158	1850.46	-4.5507	0.48401			1843.44	-4.8639	0.47824	1851.48	-4.54866	0.22474
				1945.77	-2.45984	0.33812	1952.35	-3.94513	0.32839	1946.53	-6.10738	0.24339			1921.29	0.02172	0.67209	1948.88	-4.53876	0.25507	1946.7	-4.24022	0.32094			1950.49	-5.81181	0.66389	1946.94	-4.35901	0.21968
				2035.21	-1.55425	0.23296	2052.83	-3.99584	0.2981	2036.2	-5.49418	0.30111			2020.31	0.11846	0.31827	2039.3	-3.42006	0.2351	2042.79	-4.61203	0.4338			2028.31	-2.49146	0.63906	2040.85	-3.82032	0.22999
				2179.13	-2.15157	0.45761	2157.08	-3.52789	0.23393	2217.4	-5.96963	0.3287			2147	-0.17222	1.0455	2184.22	-4.53551	0.3038	2229.17	-4.07978	0.40671			2247.7	-3.41987	1.45389	2186.78	-4.93476	0.26095
