# Supplementary material for: Diurnal and Seasonal Variations in the Net Ecosystem CO2 Exchange of a Pasture in the Three-River Source Region of the Qinghai−Tibetan Plateau
Source: PLoS One. 2017 Jan 27;12(1):e0170963. doi: 10.1371/journal.pone.0170963 (PMC5271413; doi:10.1371/journal.pone.0170963)
Supplement: S4 Table — Abbreviations and symbols are as described for S1 Table. (XLSX) [file pone.0170963.s005.xlsx]

## Sheet: Sheet1
				S4 Table. Relationship between NEE and environmental factors
				SWC	NEE	SE	VPD	NEE	SE	Ta	NEE	SE	LAI	NEE
				17.6438	-2.30105	0.15727	0.05301	-1.35121	0.09377	-8.27333	0.08373	0.45817	0.11143	0.15632
				18.5376	-1.85424	0.1308	0.15124	-2.3053	0.09842	-7.40978	0.55414	0.51918	0.13	0.1462
				19.3161	-1.31375	0.10061	0.25122	-3.06178	0.10412	-6.3398	0.22078	0.12613	0.15167	0.21567
				20.3924	-1.23386	0.11372	0.34952	-3.31751	0.10636	-5.33504	0.54466	0.16081	0.17333	0.34683
				21.4474	-1.15691	0.10611	0.44831	-3.36261	0.11658	-4.4098	0.36708	0.07477	0.195	0.2508
				22.5748	-0.55162	0.12334	0.54774	-3.6436	0.11489	-3.4244	0.13897	0.09934	0.21667	-0.17459
				23.5803	-1.88862	0.13118	0.64973	-3.89846	0.12143	-2.48604	-0.01261	0.14991	0.23833	0.02532
				24.5179	-1.13362	0.07445	0.7479	-3.72114	0.12515	-1.45927	-0.55768	0.14431	0.26	-1.19727
				25.4461	-2.00872	0.12256	0.84816	-3.71612	0.13401	-0.46365	-1.2796	0.22694	0.28167	-1.18529
				26.4447	-2.55831	0.20116	0.94673	-3.52157	0.15351	0.49629	-1.14922	0.14537	0.30333	-0.93775
				27.3588	-2.74437	0.23454	1.04457	-3.01492	0.16489	1.51293	-1.69846	0.13783	0.325	-1.15521
				28.4879	-2.73894	0.1994	1.14737	-2.83376	0.16652	2.53487	-1.92675	0.13021	0.34667	0.000817658
				29.4129	-1.80259	0.20818	1.2506	-2.44386	0.22135	3.49016	-2.63477	0.14119	0.36833	-0.20319
				30.5102	-3.8255	0.17996	1.33811	-2.0911	0.25285	4.51958	-2.66866	0.14788	0.39	0.11018
				31.5032	-2.94946	0.18136	1.44718	-2.04545	0.31519	5.5034	-2.89669	0.13385	0.41167	0.06955
				32.3938	-3.96134	0.14871				6.4931	-2.95659	0.11703	0.43333	0.25525
				33.4706	-3.96178	0.15272				7.51022	-3.19428	0.12686	0.455	-0.07308
				34.4871	-4.45925	0.13063				8.49399	-3.37957	0.1202	0.47667	-0.37279
				35.4639	-3.69444	0.11156				9.49577	-3.53008	0.12966	0.49833	-0.2086
				36.4229	-4.46576	0.18457				10.48	-3.59858	0.1398	0.52	-0.28643
				37.4283	-4.28897	0.18706				11.4709	-3.96132	0.13677	0.54167	-0.29406
				38.4946	-3.00981	0.13304				12.4649	-4.36452	0.15678	0.56333	-0.25216
				39.458	-3.80954	0.14612				13.4961	-4.12237	0.15724	0.585	-0.39148
				40.4456	-4.54766	0.16871				14.4614	-4.68605	0.15936	0.60667	-0.01347
				41.519	-4.7029	0.30374				15.4327	-4.14349	0.20091	0.62833	-0.60966
										16.4577	-4.29472	0.21921	0.65	-0.82829
										17.4846	-3.73126	0.24868	0.67167	-0.36348
										18.4142	-3.3176	0.25376	0.69333	-0.39357
										19.4124	-3.21574	0.41968	0.715	-0.53915
										20.4022	-2.99422	0.23979	0.73667	-0.72549
										21.04	-1.54944	1.00413	0.75833	-0.31572
													0.78	-0.77205
													0.80677	-0.91729
													0.83355	-1.15635
													0.86032	-1.20319
													0.8871	-1.12429
													0.91387	-1.16548
													0.94065	-1.06345
													0.96742	-1.0453
													0.99419	-1.24032
													1.02097	-0.85772
													1.04774	-0.73077
													1.07452	-1.08698
													1.10129	-0.73282
													1.12806	-1.1231
													1.15484	-0.51505
													1.18161	-0.91941
													1.20839	-1.05657
													1.23516	-0.63412
													1.26194	-0.80583
													1.28871	-1.17867
													1.31548	-0.68588
													1.34226	-0.69971
													1.36903	-0.64222
													1.39581	-1.24606
													1.42258	-1.11858
													1.44935	-0.80624
													1.47613	-1.14911
													1.5029	-0.74959
													1.52968	-0.67636
													1.55645	-0.70214
													1.58323	-0.8699
													1.61	-1.01083
													1.61846	-0.96145
													1.62692	-0.45236
													1.63538	-1.48682
													1.64385	-1.41611
													1.65231	-1.28022
													1.66077	-1.71753
													1.66923	-1.05611
													1.67769	-1.2962
													1.68615	-0.94822
													1.69462	-1.54883
													1.70308	-1.46375
													1.71154	-1.32134
													1.72	-1.60021
													1.72846	-1.46554
													1.73692	-1.6499
													1.74538	-0.95606
													1.75385	-1.54109
													1.76231	-1.16389
													1.77077	-0.88681
													1.77923	-1.05121
													1.78769	-0.73277
													1.79615	-0.76748
													1.80462	-0.15607
													1.81308	-1.69481
													1.82154	-0.78377
													1.83	-1.72841
													1.86893	-1.43864
													1.90786	-1.21144
													1.94679	-0.62764
													1.98571	-0.52261
													2.02464	-0.671
													2.06357	-0.4346
													2.1025	-1.49635
													2.14143	-1.63699
													2.18036	-1.44432
													2.21929	-1.36099
													2.25821	-1.23293
													2.29714	-1.3031
													2.33607	-1.46851
													2.375	-0.97357
													2.41393	-1.11426
													2.45286	-1.68504
													2.49179	-1.74985
													2.53071	-1.78632
													2.56964	-1.53192
													2.60857	-2.91195
													2.6475	-2.2356
													2.68643	-0.71424
													2.72536	-1.27182
													2.76429	-2.72344
													2.80321	-2.39394
													2.84214	-1.02065
													2.88107	-1.86347
													2.92	-0.36673
													2.89079	-1.99659
													2.86158	-2.13854
													2.83237	-1.44667
													2.80316	-0.74861
													2.77395	-1.90184
													2.74474	-1.96594
													2.71553	-1.88336
													2.68632	-1.60943
													2.65711	-1.20068
													2.62789	-2.2095
													2.59868	-2.33124
													2.56947	-1.45237
													2.54026	-2.25142
													2.51105	-2.06442
													2.48184	-1.94012
													2.45263	-1.58311
													2.42342	-1.49268
													2.39421	-1.201
													2.365	-1.42346
													2.33579	-0.73135
													2.30658	-0.90207
													2.27737	-1.18096
													2.24816	-0.68265
													2.21895	-1.00859
													2.18974	-0.9836
													2.16053	-0.74354
													2.13132	-0.78575
													2.10211	-0.49986
													2.07289	-0.45205
													2.04368	-0.22721
													2.01447	-0.26036
													1.98526	-0.21651
													1.95605	-0.12955
													1.92684	0.18525
													1.89763	-0.38068
													1.86842	-0.13897
													1.83921	0.01893
													1.81	-0.40519
													1.72381	-1.36106
													1.63762	-1.33401
													1.55143	-1.73982
													1.46524	0.06395
													1.37905	-1.58967
													1.29286	-1.00849
													1.20667	-1.25296
													1.12048	-1.01468
													1.03429	-1.14039
													0.9481	-1.16646
													0.8619	-1.64648
													0.77571	-1.04814
													0.68952	-1.08057
													0.60333	-1.28622
													0.51714	-0.87396
													0.43095	-0.64336
													0.34476	-0.65767
													0.25857	-1.12882
													0.17238	-0.75891
													0.08619	-0.61606
