# Supplementary material for: Diurnal and Seasonal Variations in the Net Ecosystem CO2 Exchange of a Pasture in the Three-River Source Region of the Qinghai−Tibetan Plateau
Source: PLoS One. 2017 Jan 27;12(1):e0170963. doi: 10.1371/journal.pone.0170963 (PMC5271413; doi:10.1371/journal.pone.0170963)
Supplement: S5 Table — Abbreviations and symbols are as described for S1 Table. (XLSX) [file pone.0170963.s006.xlsx]

## Sheet: Sheet1
						S5 Table. Relationship between Re and Ts （the different growing period）
						The beginning growing period			The fast growing period			The peak growing period			The aged growing period			The entire growing period
						Ts	Re	SE	Ts	Re	SE	Ts	Re	SE	Ts	Re	SE	Ts	Re	SE
						1.926	0.80891	0.03633	4.54986	0.63401	0.1674	6.62944	1.47717	0.1171	2.85344	0.65278	0.10806	1.926	0.80891	0.02157
						2.60136	0.42615	0.03633	5.59021	0.91335	0.07279	7.54149	1.97486	0.19218	3.52452	1.12493	0.11645	2.64299	0.69715	0.03743
						3.54289	0.59231	0.0539	6.52955	1.06399	0.06406	8.5779	2.10577	0.17558	4.52231	1.21096	0.10688	3.53707	0.82764	0.06581
						4.52578	0.56513	0.04403	7.48758	1.10646	0.05838	9.54978	2.46652	0.13529	5.51463	1.05529	0.11468	4.5265	0.8391	0.05636
						5.50077	0.6399	0.05595	8.5227	1.24031	0.07114	10.5346	2.69758	0.11199	6.47958	1.10289	0.13489	5.52721	0.85706	0.04798
						6.50157	0.62956	0.04804	9.4754	1.45582	0.05998	11.4959	2.68082	0.10125	7.54197	1.07358	0.12537	6.50714	0.95159	0.04816
						7.45022	0.64657	0.0487	10.4734	1.58154	0.07982	12.4769	2.79504	0.10272	8.55969	1.67031	0.13596	7.49464	1.0483	0.04638
						8.45485	0.79989	0.06239	11.4584	1.65083	0.08954	13.4844	3.019	0.11792	9.49459	1.8944	0.10191	8.53545	1.42238	0.06077
						9.45584	1.06583	0.07609	12.4522	1.71013	0.09963	14.4423	3.1832	0.14521	10.4985	2.12337	0.08522	9.49819	1.78308	0.05456
						10.4554	1.11484	0.09823	13.4585	1.77315	0.11392	15.4642	3.00762	0.18682	11.4782	2.13877	0.08547	10.5049	2.15222	0.05733
						11.4566	1.05772	0.09334	14.403	2.07691	0.16523	16.4326	3.16516	0.28084	12.468	2.31263	0.09825	11.482	2.26393	0.05969
						12.4341	1.04386	0.1181	15.3271	2.6991	0.15514	17.407	3.19237	0.32769	13.4549	2.14319	0.0985	12.4698	2.42946	0.06592
						13.5825	0.8722	0.57711				18.4133	3.62016	0.26652	14.4459	2.56347	0.11916	13.4728	2.57125	0.07784
						14.435	1.44073	0.36112							15.4374	2.41562	0.19332	14.4402	2.88376	0.09884
															16.4309	3.92743	0.53995	15.4481	2.83467	0.13594
															17.355	3.54162	0.9319	16.4323	3.29709	0.25151
																		17.396	3.22147	0.30566
																		18.3921	3.62016	0.26652
						S5 Table. Relationship between Re and Ts （the different SWC）
						SWC≤25%			25%<SWC≤30%			SWC＞30%
						Ts	Re	SE	Ts	Re	SE	Ts	Re	SE
						2.60759	0.44083	0.03909	2.55609	0.30573	0.085	2.85344	0.65278	0.10806
						3.5513	0.57483	0.05898	3.485	0.61786	0.11457	3.52452	1.12493	0.11645
						4.51556	0.54865	0.04529	4.64327	0.31167	0.17529	4.52927	1.18262	0.09819
						5.51487	0.63112	0.05416	5.57184	1.02606	0.10094	5.52465	0.97955	0.08666
						6.51564	0.66386	0.04589	6.5182	1.19734	0.08115	6.49477	1.10503	0.09915
						7.46778	0.72406	0.04689	7.4824	1.12024	0.07108	7.53297	1.33699	0.10053
						8.49933	0.8971	0.05025	8.498	1.3929	0.11071	8.56325	1.80898	0.10553
						9.47126	1.29309	0.06295	9.44627	1.44956	0.08332	9.51331	2.09317	0.08138
						10.457	1.43789	0.09145	10.4972	1.47665	0.10744	10.5144	2.36568	0.06869
						11.454	1.35375	0.08798	11.4668	1.73731	0.1405	11.4868	2.43142	0.06783
						12.4437	1.37417	0.10064	12.4897	2.00772	0.16008	12.4716	2.58352	0.07282
						13.4526	1.75168	0.19203	13.4788	1.61099	0.12843	13.4734	2.68038	0.08438
						14.4153	1.94405	0.2157	14.39	2.10374	0.2355	14.4434	2.97756	0.10644
						15.357	2.63609	0.17661	15.2525	2.80936	0.32416	15.4563	2.8466	0.14733
												16.4323	3.29709	0.25151
												17.396	3.22147	0.30566
												18.3921	3.27498	0.26652
