# Supplementary material for: Diurnal and Seasonal Variations in the Net Ecosystem CO2 Exchange of a Pasture in the Three-River Source Region of the Qinghai−Tibetan Plateau
Source: PLoS One. 2017 Jan 27;12(1):e0170963. doi: 10.1371/journal.pone.0170963 (PMC5271413; doi:10.1371/journal.pone.0170963)
Supplement: S6 Table — Abbreviations and symbols are as described for S1 Table. (XLSX) [file pone.0170963.s007.xlsx]

## Sheet: Sheet1
			S6 Table. Path coefficients between NEE and environmental factors at pasture.
				LAI	PPFD	Ts	Ta	SWC	VPD	Y
			LAI	-0.3133	0.012	0.2638	-0.1592	0.0041	-0.0039	-0.1965
			PPFD	0.0063	-0.5916	0.0675	-0.2945	-0.0169	0.1393	-0.6899
			Ts	0.0609	-0.0883	0.4569	-0.3817	-0.0264	0.1015	0.1229
			Ta	-0.0939	-0.3313	0.3283	-0.5312	0.0122	0.1725	-0.4434
			SWC	0.0065	-0.0449	0.1011	0.0327	-0.2013	-0.076	-0.1819
			VPD	0.1007	-0.4779	0.216	-0.4269	0.0331	0.2147	-0.3403
